# Supplementary material for: Licochalcone B, a Natural Autophagic Agent for Alleviating Oxidative Stress-Induced Cell Death in Neuronal Cells and Caenorhabditis elegans Models
Source: Pharmaceuticals (Basel). 2022 Aug 25;15(9):1052. doi: 10.3390/ph15091052 (PMC9502728; doi:10.3390/ph15091052)
Supplement: Supplementary file 1 [file pharmaceuticals-15-01052-s001.zip]

Archive with 1 entries (1 files):
- pharmaceuticals-1854250-supplementary.pdf
